# Supplementary material for: A Phylogeny-Based Benchmarking Test for Orthology Inference Reveals the Limitations of Function-Based Validation
Source: PLoS One. 2014 Nov 4;9(11):e111122. doi: 10.1371/journal.pone.0111122 (PMC4219706; doi:10.1371/journal.pone.0111122)
Supplement: Data S1 — Supporting tables. Table S1, Information about the eukaryotic- and prokaryotic- Reference Orthologous Groups. Table S2, Benchmarking eggNOG v3 using OrthoBench. Table S3, Benchmarking eggNOG v3 using gene order. Table S4, Benchmarking eggNOG v3 using enzymatic activity. Table S5, Benchmarking eggNOG v3 using protein domain architecture. Table S6, Table of the Pfam domain composition for xenologs and orthologs (true assignments). Table S7, Benchmarking eggNOG v3, ToL Species, and ToL Genus orthologous groups using the reference orthologs for the 104 overlapping species. Table S8, Table of the error distribution of each species at the gene- and group-level. (XLS) [file pone.0111122.s002.xls]

## Sheet: Table S1
Table S1: OrthoBench structure
This table presents the structure of OrthoBench dataset - a benchmarking set for prokaryotic and eukaryotic species. It consists of 100 selected "homology seeds" (COGs/KOGs) from eggNOG, as well as the corresponding reference orthologous groups (RefOG) number after curation. The grey cells represent the animal-specific RefOGs (Trachana et al, 2011). The orange cells corresponds to the new bacteri…
Univeral & animal-specific families
Category I: Low Complexity/Small Repeats
Cases	eggNOG_OG	Description	Occurance	Reference_OG (eukaryotci species)	RefOG_Size	Reference_OG (prokaryotci species)	RefOG_Size
1	COG4886	Leucine-rich repeat (LRR) protein	B,A,E	RefOG008	12	RefOG073	33
2	COG0666	FOG: Ankyrin repeat	B,A,E	RefOG003	99	RefOG084	15
3	COG2319	FOG: WD40 repeat	A, E	RefOG001	11
4	KOG1181	FOG: Low-complexity	E	RefOG002	18
5	euNOG05920	Osteoclast protein	E	RefOG004	13
6	COG5022	Myosin heavy chain	E	RefOG005	32
7	KOG0161	Myosin class II heavy chain	E	RefOG006	32
8	KOG4193	G protein-coupled receptors	E	RefOG007	50
9	KOG1836	Extracellular matrix glycoprotein Laminin	E	RefOG009	18
Category II: Speed of Evolution
Cases	eggNOG_OG	Description	Occurance	Reference_OG (eukaryotci species)	RefOG_Size	Reference_OG (prokaryotci species)	RefOG_Size
Fast 1	NOG139072	Possible pheromone and odorant transporter	E	RefOG010	5
Fast 2	KOG4160	BPI/LBP/CETP family protein	E	RefOG011	60
Fast 3	KOG3614	Ca2+/Mg2+-permeable cation channels (LTRPC family)	E	RefOG012	41
Fast 4	KOG1052	Glutamate-gated kainate-type ion channel receptor	E	RefOG013	7
Fast 5	NOG46262	Phophodiesterase 4D interacting protein	E	RefOG014	11
Fast 6	KOG4338	Predicted lipoprotein	E	RefOG015	9
Fast 7	euNOG04722	LIM domain kinase	E	RefOG016	23
Fast 8	KOG1366	Membrane-associated protein FER-1 and related ferlins, contain multiple C2 domains	E	RefOG017	26
Slow 9	KOG4764	26 proteasome complex subunit DSS1	E	RefOG018	8
Slow 10	KOG1705	Uncharacterized conserved protein, contains CXXC motifs	E	RefOG019	12
Category III: MSA Quality
Cases	eggNOG_OG	Description	Occurance	Reference_OG (eukaryotci species)	RefOG_Size	Reference_OG (prokaryotci species)	RefOG_Size
Low Quality 1	COG3325	Chitinase	B, A, E	RefOG024	45	RefOG071	28
Low Quality 2	NOG40200	Protein involved in epidermis development	B,E	RefOG021	6	RefOG094	226
Low Quality 3	KOG3544	Collagen	B,E	RefOG020	49
Low Quality 4	KOG1601	GATA Zn-finger-containing transcription factor	E	RefOG022	32
Low Quality 5	KOG1216	von Willebrand factor and related coagulation proteins	E	RefOG023	60
Low Quality 6	KOG0297	TNF receptor-associated factor	E	RefOG025	13
Low Quality 7	KOG0200	Fibroblast/platelet-derived growth factor receptor and related receptor tyrosine kinases	E	RefOG026	41
Low Quality 8	KOG0032	Ca2+/calmodulin-dependent protein kinase	E	RefOG027	21
High Quality 9	COG0048	Ribosomal protein S12	B, A, E	RefOG030	13	RefOG108	196
High Quality 10	NOG77505	Ski oncogene protein	E	RefOG028	23
High Quality 11	KOG2612	Predicted integral membrane protein	E	RefOG029	11
Category IV: Multigene family (size of groups) and Paralogy
Cases	eggNOG_OG	Description	Occurance	Reference_OG (eukaryotci species)	RefOG_Size	Reference_OG (prokaryotci species)	RefOG_Size
1	KOG2087	Glycoprotein hormone receptor	E	RefOG031	28
2	COG0515	Serine/threonine protein kinase	B, A, E	RefOG032	67	RefOG101	210
3	COG2124	Cytochrome P450	B, A, E	RefOG033	27	RefOG096	14
4	COG1028	Dehydrogenases	B, A, E	RefOG034	24	RefOG112	14
5	COG1131	ABC transporter	B, A, E	RefOG035	31	RefOG082	217
6	COG0642	Signal transduction histidine kinase	B, A, E	RefOG036	41	RefOG092	190
Category V: Domain shuffling and other inconsistancies (domain evolution)
Cases	eggNOG_OG	Description	Occurance	Reference_OG (eukaryotci species)	RefOG_Size	Reference_OG (prokaryotci species)	RefOG_Size
1	NOG149771	Thrombospondin protein	B, E	RefOG037	55
2	KOG1215	Low-density lipoprotein receptors	E	RefOG038	11
3	KOG4475	FOG- Immunoglobin and related proteins	E	RefOG039	16
4	KOG0951	RNA helicase BRR2, DEAD-box superfamily	E	RefOG040	11
Category VII:Randomly Selected
Cases	eggNOG_OG	Description	Occurance	Reference_OG (eukaryotci species)	RefOG_Size	Reference_OG (prokaryotci species)	RefOG_Size
1	COG2030	Acyl dehydratase	B, A, E	RefOG045	13	RefOG072	32	CH
2	COG0229	Conserved domain frequently associated with peptide methionine sulfoxide reductase	B, A, E	RefOG042	18	RefOG076	222	CH
3	COG0123	Deacetylases, including yeast histone deacetylase and acetoin utilization protein	B, A, E	RefOG070	11	RefOG078	12	CH
4	COG0094	Ribosomal protein L11	B, A, E	RefOG041	22	RefOG083	234	CH
5	COG0500	SAM-dependent methyltransferases	B,A,E	RefOG062	11	RefOG090	175	CH
6	COG3332	Annotation not available	B,A,E	RefOG066	12	RefOG091	18	CH
7	COG0192	S-adenosylmethionine synthetase	B, A, E	RefOG047	26	RefOG095	205	CH
8	COG0506	Proline dehydrogenase	B, A, E	RefOG044	18	RefOG115	102	CH
9	COG1454	Alcohol dehydrogenase, class IV	B, A, E	RefOG050	12	RefOG119	61	CH
10	COG5252	Zn-finger protein	E	RefOG043	15
11	COG1997	Ribosomal protein L37AE/L43A	A, E	RefOG046	24
12	COG2051	Ribosomal protein S27E	A, E	RefOG048	22
13	COG3643	Glutamate formiminotransferase	B, A, E	RefOG049	9	Tha clade of gamma-Proteobacteria is not represented.
14	KOG1712	Adenine phosphoribosyl transferases	E	RefOG051	12
15	KOG3511	Sortilin and related receptors	E	RefOG052	10
16	KOG3781	Dystroglycan	E	RefOG053	11
17	NOG08919	Tyrosinase	B, E	RefOG054	11
18	NOG25268	Annotation not available	E	RefOG055	21
19	NOG73730	Centrosomal protein	E	RefOG056	10
20	NOG85443	Annotation not available	E	RefOG057	13
21	NOG39168	Tumor necrosis factor receptor	E	RefOG058	9
22	NOG74284	Protein involved in regulation of Rab GTPase	E	RefOG059	10
23	NOG43394	Calcium channel	E	RefOG060	74
24	NOG42950	Annotation not available	E	RefOG061	19
25	NOG45942	Prokineticin 1	E	RefOG063	8
26	NOG78005	Igg binding protein	B, E	RefOG064	13
27	KOG1811	Predicted Zn2+-binding protein, contains FYVE domain	E	RefOG065	10
28	KOG4107	MP1 adaptor interacting protein P14	E	RefOG067	12
29	KOG3604	Pecanex	E	RefOG068	46
30	NOG38852	Corticotropin protein	E	RefOG069	15
Bacterial-specific families
Category VIIII: pN/pS
Cases	eggNOG_OG	Description	Occurance	Reference_OG (eukaryotci species)	RefOG_Size	Reference_OG (prokaryotci species)	RefOG_Size
high pN/pS1	COG0102	Ribosomal protein L13	B			RefOG087	226
high pN/pS2	COG2073	Cobalamin biosynthesis protein CbiG	B			RefOG077	16
high pN/pS3	COG1975	Xanthine and CO dehydrogenases maturation factor, XdhC/CoxF family	B			RefOG098	111
high pN/pS4	COG0658	Predicted membrane metal-binding protein	B			RefOG102	180
high pN/pS5	COG2068	Uncharacterized MobA-related protein	B			RefOG081	35
high pN/pS6	COG3666	Transposase and inactivated derivatives	B			RefOG107	15
high pN/pS7	COG3385	FOG: Transposase and inactivated derivatives	B			RefOG110	178
low pN/pS1	COG1066	Predicted ATP-dependent serine protease	B			RefOG105	194
low pN/pS2	COG1217	Predicted membrane GTPase involved in stress response	B			RefOG118	82
low pN/pS3	COG2607	Predicted ATPase (AAA+ superfamily)	B			RefOG089	39
low pN/pS4	COG0280	Phosphotransacetylase	B			RefOG074	53
low pN/pS5	COG0587	DNA polymerase III, alpha subunit	B			RefOG116	124
low pN/pS6	COG0556	Helicase subunit of the DNA excision repair complex	B			RefOG109	17
Category IX: Pangenomes
Cases	eggNOG_OG	Description	Occurance	Reference_OG (eukaryotci species)	RefOG_Size	Reference_OG (prokaryotci species)	RefOG_Size
1	COG0803	ABC-type metal ion transport system, periplasmic component/surface adhesin	B			RefOG103	35
2	COG0651	Formate hydrogenlyase subunit 3/Multisubunit Na+/H+ antiporter, MnhD subunit	B			RefOG097	92
3	COG1277	ABC-type transport system involved in multi-copper enzyme maturation, permease component	B			RefOG085	13
4	COG1512	Beta-propeller domains of methanol dehydrogenase type	B			RefOG104	67
5	COG2148	Sugar transferases involved in lipopolysaccharide synthesis	B			RefOG114	115
6	COG2205	Osmosensitive K+ channel histidine kinase	B			RefOG113	79
7	COG0279	Phosphoheptose isomerase	B			RefOG099	121
8	COG0286	Type I restriction-modification system methyltransferase subunit	B			RefOG080	25
9	COG1403	Restriction endonuclease	B			RefOG093	17
10	COG2243	Precorrin-2 methylase	B			RefOG100	10
Category X: HGT
Cases	eggNOG_OG	Description	Occurance	Reference_OG (eukaryotci species)	RefOG_Size	Reference_OG (prokaryotci species)	RefOG_Size
1	COG3069	C4-dicarboxylate transporter	B			RefOG075	94
2	COG3193	Uncharacterized protein, possibly involved in utilization of glycolate and propanediol	B			RefOG086	46
3	COG0012	Predicted GTPase, probable translation factor	B			RefOG111	185
4	COG3450	Predicted enzyme of the cupin superfamily	B			RefOG079	36
5	COG0786	Na+/glutamate symporter	B			RefOG117	43
6	COG0215	Cysteinyl-tRNA synthetase	B			RefOG106	207
7	COG4548	Nitric oxide reductase activation protein	B			RefOG088	10

## Sheet: Table S2
Table S2: Benchmarking eggNOG v3 using OrthoBench
This is the table using the counting scheme in Figure 2: Orange letters correspond to the reported results (Figure 2B) based on the orthologous group with larger overlap. Black letters show the number of FA, TA and MA in all orthologous groups (gproNOGs).
The false assignments are not evenly distrubuted. Notice that half of the false assigned proteins are linked to 5 groups (red boxes).
		True assignments (TA)		False assignments (FA)		Missing assignments (MA)
Homology Seed	RefOG_size	Coverage	Coverage	False assigned (all)	False assigned	Missing (All)	Missing	GROUPS	SPLITS	Lump
RefOG071	28	28	28	0	0	0	0	1	0	0
RefOG045	32	32	32	0	0	0	0	1	0	0
RefOG073	33	29	26	6	0	4	7	2	1	0
RefOG074	53	53	53	1	1	0	0	1	0	0
RefOG075	94	94	87	1	1	0	7	2	1	0
RefOG042	222	220	98	313	1	2	124	7	6	0
RefOG070	12	12	11	37	2	0	1	2	1	0
RefOG077	16	16	16	2	2	0	0	1	0	0
RefOG079	36	32	20	8	3	4	16	2	1	0
RefOG080	25	25	25	4	4	0	0	1	0	1
RefOG081	35	35	35	4	4	0	0	1	0	1
RefOG082	217	217	217	4	4	0	0	1	0	1
RefOG084	15	15	13	44	5	0	2	2	1	1
RefOG041	234	234	234	5	5	0	0	1	0	1
RefOG085	13	12	8	9	6	1	5	2	1	1
RefOG086	46	45	32	18	6	1	14	2	1	1
RefOG087	226	223	121	7	6	3	105	2	1	1
RefOG088	10	10	10	7	7	0	0	1	0	1
RefOG089	39	39	39	8	8	0	0	1	0	1
RefOG062	175	175	175	8	8	0	0	1	0	1
RefOG066	18	18	18	10	10	0	0	1	0	1
RefOG092	190	190	190	11	11	0	0	1	0	1
RefOG093	17	17	17	12	12	0	0	1	0	1
RefOG096	14	14	8	21	13	0	6	2	1	1
RefOG097	92	33	23	19	13	59	69	2	1	1
RefOG094	226	226	226	13	13	0	0	1	0	1
RefOG047	230	230	230	13	13	0	0	1	0	1
RefOG098	111	111	111	14	14	0	0	1	0	1
RefOG099	121	121	120	222	15	0	1	2	1	1
RefOG100	10	3	2	47	18	7	8	2	1	1
RefOG101	210	210	210	22	22	0	0	1	0	1
RefOG102	180	180	180	24	24	0	0	1	0	1
RefOG103	35	33	28	77	29	2	7	3	2	1
RefOG104	67	38	36	41	29	29	31	2	1	1
RefOG105	194	194	194	30	30	0	0	1	0	1
RefOG106	207	206	206	33	33	1	1	1	0	1
RefOG107	15	15	15	36	36	0	0	1	0	1
RefOG108	196	196	196	37	37	0	0	1	0	1
RefOG109	17	17	17	45	45	0	0	1	0	1
RefOG110	178	178	178	53	53	0	0	1	0	1
RefOG111	185	185	185	54	54	0	0	1	0	1
RefOG112	14	14	14	56	56	0	0	1	0	1
RefOG113	79	79	79	59	59	0	0	1	0	1
RefOG114	115	111	103	105	61	4	12	3	2	1
RefOG044	102	102	102	95	95	0	0	1	0	1
RefOG116	124	123	123	103	103	1	1	1	0	1
RefOG117	43	43	43	115	115	0	0	1	0	1
RefOG118	82	82	82	165	165	0	0	1	0	1
RefOG050	61	61	53	262	213	0	8	3	2	1
SUM	4694	4576	4269	2280	1464	118	425	74	25	40
				Subtotal:	691

## Sheet: Table S3
Table S3: Benchmarking eggNOG v3 using gene order
This table illustrates the number of conserved families in the 10-gene neighborhood for true-, false, and missing assignments.
FDR indicates the difference in distribution between true and false assignments.
The gene order can help to discriminate between false- and true assignments for 23 families.
RefOG	FA	#FA	MA	#MA	TA	#TA	FDR	Gene Order as a good classifier
RefOG118	1.85593	118	NaN	0	3.7	50	2.48141e-24	1
RefOG113	3.50909	55	NaN	0	4.77215	79	5.38768e-17	2
RefOG050	0.387387	111	0.5	2	7.44444	27	2.49366e-15	3
RefOG106	0.266667	30	NaN	0	1.59709	206	2.72091e-12	4
RefOG097	1	12	8	56	4	15	1.20471e-11	5
RefOG044	0.483871	93	NaN	0	0.970297	101	2.77832e-10	6
RefOG104	0	29	4.08333	12	3.41379	29	3.00942e-10	7
RefOG109	0.935484	31	NaN	0	4.625	16	2.51349e-07	8
RefOG112	0.162162	37	NaN	0	4.88889	9	5.97795e-07	9
RefOG116	1.25	80	NaN	0	1.8547	117	7.7208e-07	10
RefOG117	0	110	NaN	0	0.1875	32	6.94534e-05	11
RefOG093	0	11	NaN	0	0.875	16	0.000194144	12
RefOG086	0	6	2.84615	13	2.53125	32	0.00024065	13
RefOG099	0	6	1	1	0.8125	128	0.00024065	14
RefOG103	2	23	1.57143	7	2	26	0.000250953	15
RefOG066	2	10	NaN	0	5.61111	18	0.000251678	16
RefOG062	0	2	NaN	0	0.905028	179	0.000413257	17
RefOG100	0	15	4	2	4	1	0.00229657	18
RefOG088	1	7	NaN	0	8.7	10	0.00241861	19
RefOG107	0.0714286	14	NaN	0	5	3	0.00361648	20
RefOG094	0.916667	12	NaN	0	1.59111	225	0.00554596	21
RefOG114	0.159091	44	0	7	0.0108696	92	0.0159069	22
RefOG077	2	2	NaN	0	4.875	16	0.0177215	23
RefOG085	1.16667	6	2	2	2	6	0.0686429
RefOG102	1.59091	22	NaN	0	1.80337	178	0.107363
RefOG073	NaN	0	5.83333	6	5.14286	21	0.217202
RefOG081	2	1	NaN	0	9.16216	37	0.302272
RefOG079	0.5	2	1	16	0.9	20	0.326565
RefOG082	1.25	4	NaN	0	1.03687	217	0.378035
RefOG070	0	2	1	1	0.727273	11	0.839419
RefOG041	10	1	NaN	0	9.76371	237	1
RefOG042	NaN	0	0.036036	111	0.040404	99	1
RefOG047	0	3	NaN	0	0	232	1
RefOG075	0	1	0	3	0.0121951	82	1
RefOG080	1.66667	3	NaN	0	1.80769	26	1
RefOG084	1	5	1	2	1	13	1
RefOG087	1	5	1	105	1	122	1
RefOG089	0	6	NaN	0	0	35	1
RefOG092	1	10	NaN	0	1.02105	190	1
RefOG096	0.2	10	0	6	0	4	1
RefOG098	0	14	NaN	0	0	110	1
RefOG101	0	2	NaN	0	0.131579	228	1
RefOG105	0	30	NaN	0	0	194	1
RefOG108	3	3	NaN	0	2.93478	230	1
RefOG110	1.71739	46	NaN	0	1.85632	174	1
RefOG111	0.961538	52	NaN	0	0.945946	185	1

## Sheet: Table S4
Table S4: Benchmarking eggNOG v3 using enzymatic activity
This table shows the number of conserved EC digits for true-, false, and missing assignments.
FDR indicates the difference in distribution between true and false assignments.
The EC conservation can help to discriminate between false- and true assignments for 3 families.
RefOG	FA	#FA	MA	#MA	TA	#TA	FDR	EC number as a good classifier
RefOG050	2.13146	213	0	8	0.0566038	53	5.71363e-21	1
RefOG100	2	18	3	8	3	2	0.000139267	2
RefOG077	3	2	NaN	0	6	16	0.00253146	3
RefOG094	2.76923	13	NaN	0	2.98673	226	0.272266
RefOG096	1.23077	13	2.5	6	3	8	0.506758
RefOG041	0	1	NaN	0	0	238	1
RefOG042	NaN	0	2.83065	124	2.93939	99	1
RefOG044	4.82105	95	NaN	0	4.95098	102	1
RefOG047	3	3	NaN	0	2.975	240	1
RefOG062	3	4	NaN	0	2.96648	179	1
RefOG066	0	10	NaN	0	0	18	1
RefOG070	0	2	0	1	0	11	1
RefOG073	NaN	0	0	7	0	26	1
RefOG075	0	1	0	7	0	87	1
RefOG079	0	2	0	16	0	21	1
RefOG080	3	3	NaN	0	3	26	1
RefOG081	3	1	NaN	0	3	38	1
RefOG082	0	4	NaN	0	0	217	1
RefOG084	0	5	0	2	0	13	1
RefOG085	0	6	0	5	0	8	1
RefOG086	0	6	0	14	0	32	1
RefOG087	0	5	0	105	0	122	1
RefOG088	0	7	NaN	0	0	10	1
RefOG089	0	8	NaN	0	0	39	1
RefOG092	3	11	NaN	0	2.96842	190	1
RefOG093	0	12	NaN	0	0	17	1
RefOG097	0	13	0	69	0	23	1
RefOG098	3	14	NaN	0	2.94595	111	1
RefOG099	2.5	6	3	1	2.95349	129	1
RefOG101	6	3	NaN	0	5.9214	229	1
RefOG102	0	24	NaN	0	0	180	1
RefOG103	0	29	0	7	0	28	1
RefOG104	0	29	0	31	0	36	1
RefOG105	0	30	NaN	0	0	194	1
RefOG106	3	31	3	1	2.95673	208	1
RefOG107	0	36	NaN	0	0	15	1
RefOG108	0	3	NaN	0	0	230	1
RefOG109	0.333333	45	NaN	0	0.529412	17	1
RefOG110	3	53	NaN	0	2.98315	178	1
RefOG111	0	54	NaN	0	0	185	1
RefOG112	2.875	56	NaN	0	3	14	1
RefOG113	3	59	NaN	0	3	79	1
RefOG114	0.0983607	61	0	12	0.349515	103	1
RefOG116	2.91262	103	3	1	2.95122	123	1
RefOG117	0	115	NaN	0	0	43	1
RefOG118	0	165	NaN	0	0	82	1

## Sheet: Table S5
Table S5: Benchmarking eggNOG v3 using protein domain architecture
This table shows the number of conserved protein domain for true-, false, and missing assignments.
FDR indicates the difference in distribution between true and false assignments.
The domain architecture can help to discriminate between false- and true assignments for 10 families.
RefOG	FA	#FA	MA	#MA	TA	#TA	FDR	protein domains as a good classifier
RefOG113	4.20339	59	NaN	0	5.93671	79	3.00176e-22	1
RefOG114	1.31148	61	2	12	2	103	3.56655e-21	2
RefOG092	2	11	NaN	0	2.93684	190	1.18895e-16	3
RefOG099	1.16667	6	2	1	1.9845	129	5.79999e-16	4
RefOG102	1.75	24	NaN	0	2.82222	180	2.86771e-12	5
RefOG105	3.26667	30	NaN	0	3.85052	194	4.83955e-11	6
RefOG075	2	1	1	7	1.89655	87	1.04741e-07	7
RefOG110	2.54717	53	NaN	0	2.89326	178	3.25767e-06	8
RefOG077	1	2	NaN	0	2	16	0.000843819	9
RefOG111	1.92593	54	NaN	0	2	185	0.0039618	10
RefOG073	NaN	0	0	7	0.615385	26	0.0813701
RefOG118	1.92121	165	NaN	0	2	82	0.155036
RefOG112	2.64286	56	NaN	0	3	14	0.178931
RefOG094	0.615385	13	NaN	0	0.792035	226	1
RefOG041	2	1	NaN	0	1.9916	238	1
RefOG042	NaN	0	0.991935	124	1	99	1
RefOG044	1.97895	95	NaN	0	2	102	1
RefOG047	3	3	NaN	0	2.99583	240	1
RefOG050	1.99531	213	2	8	2	53	1
RefOG062	2.5	4	NaN	0	3.46369	179	1
RefOG066	1	10	NaN	0	1	18	1
RefOG070	1	2	1	1	1	11	1
RefOG079	1	2	1	16	1	21	1
RefOG080	3	3	NaN	0	3	26	1
RefOG081	1	1	NaN	0	1	38	1
RefOG082	2	4	NaN	0	1.99539	217	1
RefOG084	3.8	5	4	2	3.61538	13	1
RefOG085	3.33333	6	3.8	5	3.75	8	1
RefOG086	1	6	1	14	1	32	1
RefOG087	1	5	1	105	1	122	1
RefOG088	1.85714	7	NaN	0	2	10	1
RefOG089	1	8	NaN	0	1	39	1
RefOG093	0.916667	12	NaN	0	0.941176	17	1
RefOG096	1	13	1	6	1	8	1
RefOG097	1	13	1	69	1	23	1
RefOG098	1	14	NaN	0	1	111	1
RefOG100	1	18	1	8	1	2	1
RefOG101	1	3	NaN	0	1	229	1
RefOG103	1	29	1	7	1	28	1
RefOG104	1	29	1	31	1	36	1
RefOG106	3.74194	31	4	1	3.875	208	1
RefOG107	0.916667	36	NaN	0	0.8	15	1
RefOG108	1	3	NaN	0	1	230	1
RefOG109	2.71111	45	NaN	0	2.94118	17	1
RefOG116	0.990291	103	1	1	1	123	1
RefOG117	1	115	NaN	0	1	43	1

## Sheet: Table S6
Table S6: Table of the Pfam domain composition for xenologs and orthologs (true assignments)
In green are the RefOGs that xenologs has the same doamin composition as reference orthologs (true assignments)
In orange/yellow are the RefOGs that xenologs can be distinguished using the domain composition
Benchmarking cases where not every domain architecture in an HGT case is also found in >50% of non-HGT OG members, possible architecture evidence of HGT
	HGT cases are fragment matches whereas true members have more domains
1	RefOG077: The following HGT architectures are rare in non-HGT OG members: PF00590
		HGT archs:
		PF00590	found in 2 of 2 HGT cases, vs 0 of 16 other OG members
		non-HGT archs:
		PF11760*PF00590	found in 14 of 16 non-HGT OG members
		PF11760*PF01890*PF00590	found in 2 of 16 non-HGT OG members
	HGT cases are fragment matches and/or rearrangements with new domains when compared to the "core" of the cluster
2	RefOG102: The following HGT architectures are rare in non-HGT OG members: PF13567*PF03772, PF03772, <NONE>, PF00753*PF12706, PF00753*PF12836, PF00753
		HGT archs:
		PF13567*PF03772	found in 8 of 21 HGT cases, vs 0 of 180 other OG members
		PF03772	found in 5 of 21 HGT cases, vs 0 of 180 other OG members
		<NONE>	found in 4 of 21 HGT cases, vs 5 of 180 other OG members
		PF00753*PF12706	found in 2 of 21 HGT cases, vs 0 of 180 other OG members
		PF00753*PF12836	found in 1 of 21 HGT cases, vs 0 of 180 other OG members
		PF00753	found in 1 of 21 HGT cases, vs 0 of 180 other OG members
		non-HGT archs:
		PF13567*PF03772*PF00753	found in 143 of 180 non-HGT OG members
		PF03772*PF00753	found in 30 of 180 non-HGT OG members
		<NONE>	found in 5 of 180 non-HGT OG members
		PF13567*PF03772*PF00753*PF13483	found in 2 of 180 non-HGT OG members
	HGT cases lack domains or have rearrangements
3	RefOG112: The following HGT architectures are rare in non-HGT OG members: PF00106*PF01370*PF13561, PF01370*PF08659*PF13561, PF08659*PF01370*PF13561
		HGT archs:
		PF00106*PF01370*PF13561	found in 3 of 6 HGT cases, vs 0 of 14 other OG members
		PF01370*PF08659*PF13561	found in 2 of 6 HGT cases, vs 0 of 14 other OG members
		PF08659*PF01370*PF13561	found in 1 of 6 HGT cases, vs 0 of 14 other OG members
		non-HGT archs:
		PF00106*PF01370*PF08659*PF13561	found in 8 of 14 non-HGT OG members
		PF00106*PF01370*PF13460*PF13561	found in 6 of 14 non-HGT OG members
Benchmarking cases where HGT proteins have architectures that are uncommon but present among the non-HGT OG members
	Single HGT case with new domain fused in, might not indicate anything
4	RefOG116: The following HGT architectures are rare in non-HGT OG members: PF00160*PF00254, <NONE>
		HGT archs:
		PF00160	found in 21 of 23 HGT cases, vs 119 of 124 other OG members
		PF00160*PF00254	found in 1 of 23 HGT cases, vs 0 of 124 other OG members
		<NONE>	found in 1 of 23 HGT cases, vs 5 of 124 other OG members
		non-HGT archs:
		PF00160	found in 119 of 124 non-HGT OG members
		<NONE>	found in 5 of 124 non-HGT OG members
	HGT cases have architecture not represented (domains lost) among other OG members, but presence of minority of cluster members with other divergent architecture makes this possibly not relevant
5	RefOG113: The following HGT architectures are rare in non-HGT OG members: PF02702*PF00582*PF00512*PF02518
		HGT archs:
		PF02702*PF00582*PF00512*PF02518	found in 2 of 4 HGT cases, vs 0 of 79 other OG members
		PF02702*PF00582*PF13493*PF13492*PF00512*PF02518	found in 2 of 4 HGT cases, vs 70 of 79 other OG members
		non-HGT archs:
		PF02702*PF00582*PF13493*PF13492*PF00512*PF02518	found in 70 of 79 non-HGT OG members
		<NONE>	found in 5 of 79 non-HGT OG members
		PF02702*PF13493*PF13492*PF00512*PF02518	found in 3 of 79 non-HGT OG members
		PF02702*PF13493*PF00512*PF02518	found in 1 of 79 non-HGT OG members
	HGT cases have architecture not represented among other OG members, but cluster is so varied in architecture this might mean nothing
6	RefOG0094: The following HGT architectures are rare in non-HGT OG members: PF02568*PF02540*PF06508
		HGT archs:
		PF02568*PF02540*PF06508	found in 2 of 2 HGT cases, vs 0 of 226 other OG members
		non-HGT archs:
		PF02568*PF00733	found in 36 of 226 non-HGT OG members
		PF02540*PF02568*PF03054	found in 31 of 226 non-HGT OG members
		PF00733*PF02568*PF03054	found in 22 of 226 non-HGT OG members
		PF02540*PF00733*PF02568*PF03054	found in 16 of 226 non-HGT OG members
		PF02540*PF02568	found in 15 of 226 non-HGT OG members
		PF03054	found in 13 of 226 non-HGT OG members
		PF02540*PF00733*PF03054	found in 11 of 226 non-HGT OG members
		PF00733*PF02540*PF02568*PF03054	found in 11 of 226 non-HGT OG members
		PF00733*PF03054	found in 7 of 226 non-HGT OG members
		PF02568*PF02540	found in 7 of 226 non-HGT OG members
		<NONE>	found in 7 of 226 non-HGT OG members
		PF02540*PF02568*PF00733	found in 6 of 226 non-HGT OG members
		PF02568*PF00733*PF03054	found in 5 of 226 non-HGT OG members
		PF02540*PF03054	found in 5 of 226 non-HGT OG members
		PF02568*PF06508	found in 4 of 226 non-HGT OG members
		PF02568*PF03054	found in 4 of 226 non-HGT OG members
		PF02568*PF02540*PF01171	found in 4 of 226 non-HGT OG members
		PF02568*PF02540*PF00733	found in 3 of 226 non-HGT OG members
		PF02540*PF03054*PF06508	found in 3 of 226 non-HGT OG members
		PF02540*PF00733*PF02568	found in 3 of 226 non-HGT OG members
		PF00733*PF02540*PF02568	found in 2 of 226 non-HGT OG members
		PF00733*PF02540*PF02568*PF06508	found in 2 of 226 non-HGT OG members
		PF00733	found in 2 of 226 non-HGT OG members
		PF00733*PF02540*PF03054	found in 2 of 226 non-HGT OG members
		PF02540*PF00733	found in 2 of 226 non-HGT OG members
		PF02540*PF03054*PF02568	found in 1 of 226 non-HGT OG members
		PF02568*PF00733*PF02540*PF01171	found in 1 of 226 non-HGT OG members
		PF02540*PF00733*PF03054*PF06508	found in 1 of 226 non-HGT OG members
	HGT cases have architecture not represented among other OG members, but cluster is so varied in architecture this might mean nothing
	Notably though, PF02390 is only found in 2/4 HGT cases, not in true OG members
7	RefOG062: The following HGT architectures are rare in non-HGT OG members: PF13489*PF02390*PF12847*PF13649*PF08242, PF01209*PF13847*PF13649*PF08241, PF01209*PF13847*PF13649
		HGT archs:
		PF13489*PF02390*PF12847*PF13649*PF08242	found in 2 of 4 HGT cases, vs 0 of 179 other OG members
		PF01209*PF13847*PF13649*PF08241	found in 1 of 4 HGT cases, vs 0 of 179 other OG members
		PF01209*PF13847*PF13649	found in 1 of 4 HGT cases, vs 0 of 179 other OG members
		non-HGT archs:
		PF05175*PF13489*PF01209*PF13847*PF12847*PF13649*PF08242	found in 39 of 179 non-HGT OG members
		PF05175*PF13489*PF01209*PF12847*PF13649*PF08242	found in 16 of 179 non-HGT OG members
		PF13489*PF13847*PF12847*PF13649*PF08242	found in 14 of 179 non-HGT OG members
		PF05175*PF01209*PF12847*PF13649*PF08242	found in 13 of 179 non-HGT OG members
		PF13489*PF13847*PF12847*PF13649*PF08241	found in 11 of 179 non-HGT OG members
		PF13489*PF01209*PF13847*PF12847*PF13649*PF08242	found in 7 of 179 non-HGT OG members
		<NONE>	found in 7 of 179 non-HGT OG members
		PF13489*PF01209*PF13847*PF09243*PF13649*PF08242	found in 6 of 179 non-HGT OG members
		PF13489*PF01209*PF12847*PF13649*PF08242	found in 5 of 179 non-HGT OG members
		PF13489*PF13847*PF13649*PF08242	found in 4 of 179 non-HGT OG members
		PF09243*PF13489*PF01209*PF13847*PF13649*PF08242	found in 3 of 179 non-HGT OG members
		PF13489*PF01209*PF13847*PF13649*PF08242	found in 3 of 179 non-HGT OG members
		PF09243*PF05175*PF13489*PF01209*PF13847*PF12847*PF13649*PF08242	found in 3 of 179 non-HGT OG members
		PF05175*PF07021*PF13847*PF12847*PF13649*PF08241	found in 3 of 179 non-HGT OG members
		PF13489*PF06325*PF01135*PF13847*PF12847*PF13649*PF08242	found in 3 of 179 non-HGT OG members
		PF13847*PF12847*PF08241	found in 2 of 179 non-HGT OG members
		PF13847*PF12847*PF13649*PF08241	found in 2 of 179 non-HGT OG members
		PF13847*PF12847*PF13649*PF08242	found in 2 of 179 non-HGT OG members
		PF13489*PF05175*PF01209*PF13847*PF12847*PF13649*PF08242	found in 2 of 179 non-HGT OG members
		PF09243*PF13489*PF12847*PF13649*PF08241	found in 1 of 179 non-HGT OG members
		PF13489*PF13649*PF08242	found in 1 of 179 non-HGT OG members
		PF13489*PF02353*PF13847*PF12847*PF13649*PF08242	found in 1 of 179 non-HGT OG members
		PF05175*PF06325*PF01209*PF13847*PF12847*PF13649*PF08242	found in 1 of 179 non-HGT OG members
		PF13489*PF06325*PF01209*PF13847*PF12847*PF13649*PF08242	found in 1 of 179 non-HGT OG members
		PF09243*PF01209*PF13847*PF12847*PF13649*PF08241	found in 1 of 179 non-HGT OG members
		PF09243*PF05175*PF13489*PF01209*PF13847*PF12847*PF13649*PF08241	found in 1 of 179 non-HGT OG members
		PF13847*PF12847*PF09243*PF13649*PF08242	found in 1 of 179 non-HGT OG members
		PF13489*PF01209*PF13847*PF12847*PF13649*PF08242*PF01170	found in 1 of 179 non-HGT OG members
		PF05175*PF13489*PF13847*PF12847*PF13649*PF08242	found in 1 of 179 non-HGT OG members
		PF13489*PF13847*PF12847*PF08242	found in 1 of 179 non-HGT OG members
		PF13489*PF01209*PF13649*PF08241	found in 1 of 179 non-HGT OG members
		PF05175*PF06325*PF01209*PF12847*PF13649*PF08242	found in 1 of 179 non-HGT OG members
		PF13489*PF13659*PF13649*PF08242	found in 1 of 179 non-HGT OG members
		PF01209*PF13489*PF13847*PF09243*PF13649*PF08242	found in 1 of 179 non-HGT OG members
		PF13489*PF12847*PF13847*PF13649*PF08242	found in 1 of 179 non-HGT OG members
		PF13489*PF13847*PF01209*PF12847*PF13649*PF08242	found in 1 of 179 non-HGT OG members
		PF09243*PF13489*PF13847*PF12847*PF13649*PF08241	found in 1 of 179 non-HGT OG members
		PF09243*PF13649*PF08242*PF01170	found in 1 of 179 non-HGT OG members
		PF13847*PF05175*PF12847*PF13649*PF08241	found in 1 of 179 non-HGT OG members
		PF13489*PF01209*PF12847*PF13649*PF08241	found in 1 of 179 non-HGT OG members
		PF05175*PF07021*PF13489*PF01209*PF12847*PF13649*PF08242	found in 1 of 179 non-HGT OG members
		PF13847*PF01209*PF13649*PF08241	found in 1 of 179 non-HGT OG members
		PF13489*PF09243*PF13649*PF08242	found in 1 of 179 non-HGT OG members
		PF12847*PF08241	found in 1 of 179 non-HGT OG members
		PF13489*PF01209*PF13847*PF05175*PF12847*PF13649*PF08242	found in 1 of 179 non-HGT OG members
		PF13489*PF01209*PF00891*PF13847*PF12847*PF13649*PF08242	found in 1 of 179 non-HGT OG members
		PF13489*PF06325*PF01209*PF05175*PF12847*PF13649*PF08242	found in 1 of 179 non-HGT OG members
		PF12847*PF13847*PF13649*PF08241	found in 1 of 179 non-HGT OG members
		PF13489*PF13847*PF01209*PF02353*PF13649*PF08242	found in 1 of 179 non-HGT OG members
		PF09243*PF05175*PF13489*PF01209*PF12847*PF13649*PF08242	found in 1 of 179 non-HGT OG members
		PF01209*PF13489*PF13847*PF12847*PF13649*PF08241	found in 1 of 179 non-HGT OG members
		PF01209*PF13847*PF12847*PF13649*PF08241	found in 1 of 179 non-HGT OG members
		PF13847*PF13649*PF08241	found in 1 of 179 non-HGT OG members
	HGT cases resemble second-most common architecture in non-HGT cases
8	RefOG080: The following HGT architectures are rare in non-HGT OG members: PF12161*PF02384*PF01170*PF13659
		HGT archs:
		PF12161*PF02384*PF01170*PF13659	found in 2 of 2 HGT cases, vs 6 of 26 other OG members
		non-HGT archs:
		PF12161*PF02384*PF13659	found in 17 of 26 non-HGT OG members
		PF12161*PF02384*PF01170*PF13659	found in 6 of 26 non-HGT OG members
		<NONE>	found in 3 of 26 non-HGT OG members
	HGT cases resemble second-most common architecture in non-HGT cases
9	RefOG101: The following HGT architectures are rare in non-HGT OG members: PF04413
		HGT archs:
		PF04413	found in 3 of 3 HGT cases, vs 55 of 229 other OG members
		non-HGT archs:
		PF04413*PF00534	found in 160 of 229 non-HGT OG members
		PF04413	found in 55 of 229 non-HGT OG members
		<NONE>	found in 8 of 229 non-HGT OG members
		PF04413*PF13579	found in 2 of 229 non-HGT OG members
		PF04413*PF06293*PF01163*PF00069	found in 1 of 229 non-HGT OG members
		PF04413*PF00534*PF13524	found in 1 of 229 non-HGT OG members
		PF04413*PF02350*PF00534	found in 1 of 229 non-HGT OG members
		PF04413*PF13692*PF00534	found in 1 of 229 non-HGT OG members
	HGT cases have architectures uncommon among other OG members, but cluster is so varied in architecture this probably means nothing
10	RefOG089: The following HGT architectures are rare in non-HGT OG members: PF05673*PF00004, PF05673, PF05673*PF00437*PF00004
		HGT archs:
		PF05673*PF00004	found in 6 of 8 HGT cases, vs 13 of 39 other OG members
		PF05673	found in 1 of 8 HGT cases, vs 13 of 39 other OG members
		PF05673*PF00437*PF00004	found in 1 of 8 HGT cases, vs 1 of 39 other OG members
		non-HGT archs:
		PF05673	found in 13 of 39 non-HGT OG members
		PF05673*PF00004	found in 13 of 39 non-HGT OG members
		PF05673*PF13191	found in 6 of 39 non-HGT OG members
		PF05673*PF13191*PF00004	found in 2 of 39 non-HGT OG members
		PF05673*PF06414*PF00004	found in 2 of 39 non-HGT OG members
		PF05673*PF00437*PF00004	found in 1 of 39 non-HGT OG members
		PF05673*PF10412*PF00004	found in 1 of 39 non-HGT OG members
		PF05673*PF13191*PF01580	found in 1 of 39 non-HGT OG members
Benchmarking cases that all domain architectures in HGT cases are represented in >50% of non-HGT OG members, often all proteins identical in architecture
11	RefOG041: All HGT archs are well-represented in non-HGT OG members
12	RefOG079: All HGT archs are well-represented in non-HGT OG members
13	RefOG070: All HGT archs are well-represented in non-HGT OG members
14	RefOG117: All HGT archs are well-represented in non-HGT OG members
15	RefOG108: All HGT archs are well-represented in non-HGT OG members
16	RefOG103: All HGT archs are well-represented in non-HGT OG members
17	RefOG081: All HGT archs are well-represented in non-HGT OG members
18	RefOG047: All HGT archs are well-represented in non-HGT OG members
19	RefOG087: All HGT archs are well-represented in non-HGT OG members

## Sheet: Table S7
Table S7: Benchmarking eggNOG v3, ToL Species, and ToL Genus orthologous groups using the reference orthologs for the 104 overlapping species
The color scheme is similar to Figure S5: ligth color for ToL Species, intermediate for ToL Genus and dark for the eggNOG database.
In other words, the more species including to the dataset, the darker color is. Red corresponds to the FA and green colors for the MA.
At the end of the table, there are 6 RefOGs that are not represented at all in the smaller dataset. If we calculate the errors for only the 42 common RefOGs,
then the difference is striking between eggNOG v3 and the other datasets.
		eggNOG v3			ToL-Genus Ogs			ToL-Species Ogs
RefOGID	RefOG_size	True Assignments	False assignments	Missing assignments	True Assignments	False assignments	Missing assignments	True Assignments	False assignments	Missing assignments
RefOG041	102	102	3	0	102	3	0	102	3	0
RefOG047	101	101	5	0	101	5	0	101	5	0
RefOG094	100	100	3	0	100	3	0	100	3	0
RefOG101	97	97	1	0	97	1	0	97	1	0
RefOG087	94	63	1	31	94	10	0	94	10	0
RefOG105	93	93	2	0	93	2	0	93	2	0
RefOG082	92	92	1	0	92	1	0	92	6	0
RefOG106	92	91	13	1	91	13	1	91	13	1
RefOG042	97	61	1	36	91	1	6	91	1	6
RefOG092	88	88	6	0	88	8	0	88	8	0
RefOG110	87	87	14	0	87	11	0	87	13	0
RefOG108	86	86	15	0	86	15	0	86	15	0
RefOG111	84	84	22	0	84	22	0	84	22	0
RefOG062	81	81	1	0	81	1	0	81	1	0
RefOG102	80	80	3	0	80	2	0	80	2	0
RefOG114	74	70	6	4	73	19	1	72	6	2
RefOG099	69	69	11	0	69	11	0	69	11	0
RefOG116	69	68	17	1	68	23	1	68	23	1
RefOG044	59	59	25	0	59	33	0	59	33	0
RefOG104	57	32	5	25	57	18	0	57	18	0
RefOG075	57	56	1	1	56	6	1	56	6	1
RefOG098	53	53	5	0	53	9	0	53	24	0
RefOG118	51	51	69	0	51	12	0	51	14	0
RefOG113	50	50	22	0	50	22	0	50	28	0
RefOG074	44	44	1	0	44	89	0	44	89	0
RefOG086	40	30	0	10	40	0	0	40	0	0
RefOG081	30	30	1	0	30	5	0	30	7	0
RefOG073	30	23	0	7	26	0	4	26	0	4
RefOG097	66	19	0	47	19	0	47	19	24	47
RefOG103	14	13	5	1	14	17	0	14	32	0
RefOG045	17	17	0	0	14	0	3	14	0	3
RefOG080	13	13	1	0	13	1	0	13	2	0
RefOG117	12	12	73	0	12	74	0	12	75	0
RefOG079	12	11	1	1	12	2	0	12	0	0
RefOG109	11	11	4	0	11	0	0	11	1	0
RefOG077	11	11	0	0	11	17	0	11	19	0
RefOG112	9	9	15	0	9	18	0	9	15	0
RefOG071	13	13	0	0	5	1	8	9	2	4
RefOG096	13	8	4	5	8	1	5	8	5	5
RefOG066	8	8	0	0	8	6	0	8	6	0
RefOG084	7	7	0	0	7	6	0	7	14	0
RefOG070	5	5	0	0	5	12	0	5	34	0
RefOG085	8	4	0	4	0	0	8	0	0	8
RefOG093	9	9	0	0	0	0	9	0	0	9
RefOG050	44	44	112	0	0	0	44	0	0	44
RefOG100	7	1	11	6	0	0	7	0	0	7
RefOG089	11	11	0	0	0	0	11	0	0	11
RefOG088	5	5	0	0	5	0	0	0	0	5
Total	2352	2172	480	180	2196	500	156	2194	593	158
Sub(Total)	2268	2098	357	170	2191	500	77	2194	593	74

## Sheet: Table S8
	Table S8: Table of the error distribution of each species at the gene- and group-level
			(#errors)							(#of affected RefOGs)
	Name	Species (NCBI taxonomy ID)	FA.eggNOG	MA.eggNOG	FA.ToLGenus	MA.ToLGenus	FA.ToLSpecies	MA.ToLSpecies		FA.eggNOG	MA.eggNOG	FA.ToLGenus	MA.ToLGenus	FA.ToLSpecies	MA.ToLSpecies
	Salmonella enterica subsp. enterica serovar Paratyphi B str. SPB7	272994	27	8	32	0	29	0		25	8	30	0	28	0
	Xanthomonas axonopodis pv. citri str. 306	190486	9	2	15	2	18	3		9	2	15	2	18	3
	Photobacterium profundum SS9	298386	13	2	11	2	16	2		11	2	8	1	13	1
	Xanthomonas campestris pv. campestris str. 8004	314565	7	2	14	2	16	3		7	2	14	2	16	3
	Xanthomonas campestris pv. campestris str. B100	509169	7	2	14	2	16	3		7	2	14	2	16	3
Common species (105)	Xanthomonas campestris pv. vesicatoria str. 85-10	316273	8	2	14	2	16	3		8	2	14	2	16	3
	Pseudomonas aeruginosa PAO1	208964	9	3	13	2	15	2		8	3	11	2	12	2
	Pseudomonas aeruginosa PA7	381754	10	3	12	3	15	3		9	3	10	2	12	2
	Pseudomonas aeruginosa LESB58	557722	12	3	13	3	15	3		9	3	11	2	13	2
	Xanthomonas campestris pv. campestris str. ATCC 33913	190485	7	2	13	2	15	3		7	2	13	2	15	3
	Vibrio vulnificus CMCP6	216895	11	6	15	2	14	1		8	4	10	2	10	1
	Pseudomonas aeruginosa UCBPP-PA14	208963	11	3	10	3	13	3		10	3	9	2	11	2
	Pseudomonas putida GB-1	76869	9	3	8	2	12	3		6	3	8	2	9	3
	Vibrio parahaemolyticus RIMD 2210633	223926	7	1	8	0	12	0		7	1	7	0	11	0
	Coxiella burnetii CbuK_Q154	434924	7	2	9	1	10	1		7	2	9	1	10	1
	Pseudomonas putida KT2440	160488	9	3	8	3	10	3		7	3	6	3	8	3
	Pseudomonas syringae pv. syringae B728a	205918	8	3	9	2	10	2		7	3	9	2	10	2
	Vibrio cholerae O395	345073	4	2	9	1	10	1		4	1	8	1	9	1
	Coxiella burnetii Dugway 5J108-111	434922	7	2	9	1	9	1		7	2	9	1	9	1
	Pseudomonas putida F1	351746	8	3	7	3	9	3		6	3	6	3	8	3
	Pseudomonas putida W619	390235	5	4	5	4	9	4		5	3	5	4	8	4
	Vibrio cholerae M66-2	579112	4	2	9	1	9	0		4	1	8	1	8	0
	Vibrio cholerae MJ-1236	593588	4	2	9	1	9	0		4	1	8	1	8	0
	Vibrio vulnificus YJ016	196600	6	3	10	1	9	0		6	2	8	1	8	0
	Coxiella burnetii RSA 493	227377	6	2	6	1	8	1		6	2	6	1	8	1
	Coxiella burnetii CbuG_Q212	434923	7	2	8	1	8	1		7	2	8	1	8	1
	Photorhabdus luminescens subsp. laumondii TTO1	243265	6	1	9	0	8	0		5	1	9	0	7	0
	Pseudomonas syringae pv. tomato str. DC3000	223283	7	2	6	2	8	2		6	2	6	2	8	2
	Shewanella oneidensis MR-1	211586	5	2	7	1	8	1		3	2	6	1	8	1
	Coxiella burnetii RSA 331	360115	7	2	7	1	7	1		7	2	7	1	7	1
	Pseudomonas syringae pv. phaseolicola 1448A	264730	9	1	7	2	7	2		7	1	7	2	7	2
	Vibrio cholerae O1 biovar El Tor str. N16961	243277	2	2	6	1	7	1		2	1	6	1	6	1
	Buchnera aphidicola str. Cc (Cinara cedri)	372461	4	0	6	0	6	0		4	0	6	0	6	0
	Escherichia coli CFT073	199310	5	4	6	2	6	2		4	4	5	2	6	2
	Escherichia coli S88	585035	5	6	6	2	6	2		4	4	5	2	5	2
	Salmonella enterica subsp. enterica serovar Heidelberg str. SL476	454169	4	2	9	2	6	2		3	2	8	2	5	2
	Salmonella enterica subsp. enterica serovar Typhi str. CT18	220341	3	2	8	2	6	2		3	2	8	2	5	2
	Escherichia coli UTI89	364106	4	3	5	2	5	2		3	3	4	2	5	2
	Escherichia coli APEC O1	405955	5	6	5	2	5	2		4	4	4	2	4	2
	Escherichia coli SMS-3-5	439855	4	6	5	4	5	4		3	5	4	4	4	4
	Escherichia coli 55989	585055	6	2	7	2	5	2		3	2	4	2	3	2
	Escherichia coli ED1a	585397	5	5	6	2	5	2		4	4	5	2	5	2
	Salmonella enterica subsp. arizonae serovar 62:z4,z23:--	41514	3	2	8	2	5	2		2	2	7	2	5	2
	Salmonella enterica subsp. enterica serovar Schwarzengrund str. CVM1963Salmonella enterica subsp. enterica serovar Schwarzengrund	439843	4	2	9	2	5	2		3	2	8	2	5	2
	Salmonella enterica subsp. enterica serovar Agona str. SL483	454166	3	2	8	2	5	2		3	2	8	2	5	2
	Salmonella enterica subsp. enterica serovar Choleraesuis str. SC-B67	321314	3	2	7	2	5	2		3	2	7	2	5	2
	Salmonella enterica subsp. enterica serovar Dublin str. CT_02021853	439851	2	2	8	2	5	2		2	2	8	2	5	2
	Salmonella enterica subsp. enterica serovar Enteritidis str. P125109	550537	3	2	8	2	5	2		3	2	8	2	5	2
	Salmonella enterica subsp. enterica serovar Gallinarum str. 287/91	550538	3	2	8	2	5	2		3	2	8	2	5	2
	Salmonella enterica subsp. enterica serovar Newport str. SL254	423368	3	2	8	2	5	2		3	2	8	2	5	2
	Salmonella enterica subsp. enterica serovar Paratyphi A str. ATCC 9150	295319	3	2	8	2	5	2		3	2	8	2	5	2
	Salmonella enterica subsp. enterica serovar Paratyphi A str. AKU_12601	554290	3	2	8	2	5	2		3	2	8	2	5	2
	Salmonella enterica subsp. enterica serovar Paratyphi C strain RKS4594	476213	3	2	7	2	5	2		3	2	7	2	5	2
	Salmonella enterica subsp. enterica serovar Typhi str. Ty2	209261	3	2	8	2	5	2		3	2	8	2	5	2
	Salmonella enterica subsp. enterica serovar Typhimurium str. LT2	99287	3	2	8	2	5	2		3	2	8	2	5	2
	Shigella flexneri 5 str. 8401	373384	5	2	6	1	5	1		4	2	5	1	5	1
	Xylella fastidiosa 9a5c	160492	4	2	5	1	5	1		4	2	5	1	5	1
	Xylella fastidiosa Temecula1	183190	4	2	5	1	5	1		4	2	5	1	5	1
	Xylella fastidiosa M12	405440	4	2	5	1	5	1		4	2	5	1	5	1
	Xylella fastidiosa M23	405441	4	2	5	1	5	1		4	2	5	1	5	1
	Candidatus Blochmannia floridanus	203907	3	2	4	0	4	0		3	2	4	0	4	0
	Escherichia coli 536	362663	5	3	5	2	4	2		4	3	4	2	4	2
	Escherichia coli UMN026	585056	4	4	5	3	4	3		3	4	4	3	4	3
	Escherichia coli IAI39	585057	4	3	5	3	4	3		3	3	4	3	4	3
	Escherichia coli O111:H- str. 11128	585396	5	2	6	2	4	2		3	2	4	2	3	2
	Haemophilus ducreyi 35000HP	233412	2	3	4	0	4	0		2	3	4	0	4	0
	Haemophilus influenzae Rd KW20	71421	1	1	5	0	4	0		1	1	4	0	3	0
	Shigella flexneri 2a str. 301	198214	4	2	5	1	4	1		3	2	4	1	4	1
	Shigella flexneri 2a str. 2457T	198215	4	2	5	1	4	1		3	2	4	1	4	1
	Wigglesworthia glossinidia endosymbiont of Glossina brevipalpis	36870	4	1	4	0	4	0		4	1	4	0	4	0
	Yersinia pestis KIM 10	187410	3	4	4	2	4	2		3	3	4	2	4	2
	Buchnera aphidicola str. Sg (Schizaphis graminum)	198804	1	1	3	0	3	0		1	1	3	0	3	0
	Escherichia coli E24377A	331111	4	2	5	2	3	2		3	2	4	2	3	2
	Escherichia coli HS	331112	4	2	6	2	3	2		3	2	5	2	3	2
	Escherichia coli SE11	409438	4	2	5	2	3	2		3	2	4	2	3	2
	Escherichia coli BL21(DE3)	469008	4	2	5	2	3	2		3	2	4	2	3	2
	Escherichia coli IAI1	585034	4	2	5	2	3	2		3	2	4	2	3	2
	Escherichia coli B str. REL606	413997	4	2	5	2	3	2		3	2	4	2	3	2
	Escherichia coli ATCC 8739	481805	4	3	5	2	3	2		3	3	4	2	3	2
	Escherichia coli str. K-12 substr. DH10B	316385	4	2	5	2	3	2		3	2	4	2	3	2
	Escherichia coli str. K-12 substr. W3110	316407	4	2	5	2	3	2		3	2	4	2	3	2
	Escherichia coli str. K-12 substr. MG1655	511145	4	2	5	2	3	2		3	2	4	2	3	2
	Escherichia coli BW2952	595496	4	2	5	2	3	2		3	2	4	2	3	2
	Escherichia coli O103:H2 str. 12009	585395	4	2	5	2	3	2		3	2	4	2	3	2
	Escherichia coli O127:H6 str. E2348/69	574521	4	2	5	2	3	2		3	2	4	2	3	2
	Escherichia coli O157:H7 str. EDL933	155864	4	6	5	2	3	2		3	4	4	2	3	2
	Escherichia coli O157:H7 str. Sakai	386585	4	6	5	2	3	2		3	4	4	2	3	2
	Escherichia coli O157:H7 str. EC4115	444450	4	4	5	2	3	2		3	3	4	2	3	2
	Escherichia coli O157:H7 str. TW14359	544404	4	6	5	2	3	2		3	4	4	2	3	2
	Escherichia coli O26:H11 str. 11368	573235	4	2	5	2	3	2		3	2	4	2	3	2
	Haemophilus influenzae 86-028NP	281310	1	1	3	0	3	0		1	1	3	0	3	0
	Haemophilus influenzae PittGG	374931	1	1	4	0	3	0		1	1	4	0	3	0
	Pasteurella multocida subsp. multocida str. Pm70	272843	3	2	3	0	3	0		3	2	3	0	3	0
	Yersinia pestis biovar Microtus str. 91001	229193	1	1	3	0	3	0		1	1	3	0	3	0
	Yersinia pestis Antiqua	360102	1	1	3	0	3	0		1	1	3	0	3	0
	Yersinia pestis Nepal516	377628	1	1	3	0	3	0		1	1	3	0	3	0
	Buchnera aphidicola str. APS (Acyrthosiphon pisum)	107806	1	2	2	0	2	0		1	2	2	0	2	0
	Buchnera aphidicola str. Tuc7 (Acyrthosiphon pisum)	561501	1	2	2	0	2	0		1	2	2	0	2	0
	Buchnera aphidicola str. Bp (Baizongia pistaciae)	224915	1	1	2	0	2	0		1	1	2	0	2	0
	Buchnera aphidicola str. 5A (Acyrthosiphon pisum)	563178	1	2	2	0	2	0		1	2	2	0	2	0
	Haemophilus influenzae PittEE	374930	1	1	3	0	2	0		1	1	3	0	2	0
	Yersinia pestis CO92	214092	1	1	2	0	2	0		1	1	2	0	2	0
	Yersinia pestis Angola	349746	1	1	2	0	2	0		1	1	2	0	2	0
	Yersinia pestis Pestoides F	386656	1	1	2	0	2	0		1	1	2	0	2	0
Additional common species in ToLGenus and eggNOG	Pseudomonas fluorescens Pf-5	220664	12	4	17	3	0	0		8	3	13	3	0	0
	Shewanella sediminis HAW-EB3	425104	13	2	17	3	0	0		8	2	13	3	0	0
	Shewanella halifaxensis HAW-EB4	458817	12	2	15	2	0	0		8	2	11	2	0	0
	Pseudomonas stutzeri A1501	379731	13	1	14	2	0	0		11	1	11	2	0	0
	Shewanella woodyi ATCC 51908	392500	12	1	14	2	0	0		9	1	13	2	0	0
	Vibrio splendidus LGP32	575788	9	2	12	0	0	0		9	2	10	0	0	0
	Pseudomonas fluorescens Pf0-1	205922	12	3	12	1	0	0		10	3	10	1	0	0
	Xanthomonas oryzae pv. oryzae PXO99A	360094	8	1	12	1	0	0		8	1	12	1	0	0
	Xanthomonas oryzae pv. oryzae KACC10331	291331	8	1	12	7	0	0		8	1	12	2	0	0
	Xanthomonas oryzae pv. oryzae MAFF 311018	342109	8	1	12	7	0	0		8	1	12	2	0	0
	Vibrio harveyi ATCC BAA-1116	338187	7	2	11	0	0	0		7	2	7	0	0	0
	Shewanella frigidimarina NCIMB 400	318167	11	1	11	2	0	0		8	1	9	2	0	0
	Shewanella pealeana ATCC 700345	398579	10	2	11	2	0	0		8	2	10	2	0	0
	Shewanella piezotolerans WP3	225849	10	1	10	1	0	0		8	1	9	1	0	0
	Pseudomonas fluorescens SBW25	216595	8	4	10	2	0	0		8	4	9	2	0	0
	Shewanella amazonensis SB2B	326297	6	2	10	2	0	0		6	2	9	2	0	0
	Vibrio sp. Ex25	150340	6	1	9	0	0	0		6	1	7	0	0	0
	Pseudomonas mendocina ymp	399739	8	3	9	2	0	0		5	3	7	2	0	0
	Shewanella loihica PV-4	323850	5	2	9	2	0	0		5	2	9	2	0	0
	Shewanella sp. ANA-3	94122	8	3	8	2	0	0		7	2	8	2	0	0
	Shewanella sp. W3-18-1	351745	6	2	8	2	0	0		5	2	8	2	0	0
	Shewanella putrefaciens CN-32	319224	6	2	8	2	0	0		5	2	8	2	0	0
	Shewanella baltica OS155	325240	6	2	8	3	0	0		5	2	8	3	0	0
	Shewanella baltica OS185	402882	8	3	8	3	0	0		7	3	8	3	0	0
	Shewanella baltica OS223	407976	7	2	8	3	0	0		6	2	8	3	0	0
	Shewanella baltica OS195	399599	8	3	8	4	0	0		7	3	8	4	0	0
	Vibrio fischeri MJ11	388396	5	3	7	1	0	0		5	3	6	1	0	0
	Shewanella denitrificans OS217	318161	6	1	7	1	0	0		5	1	7	1	0	0
	Shewanella sp. MR-4	60480	5	2	7	2	0	0		4	2	7	2	0	0
	Pseudomonas entomophila L48	384676	6	3	7	3	0	0		6	3	7	3	0	0
	Photorhabdus asymbiotica	291112	1	1	6	0	0	0		1	1	6	0	0	0
	Vibrio fischeri ES114	312309	5	3	6	1	0	0		5	3	5	1	0	0
	Shewanella sp. MR-7	60481	6	2	6	2	0	0		5	2	6	2	0	0
	Yersinia enterocolitica subsp. enterocolitica 8081	393305	2	2	5	0	0	0		2	2	5	0	0	0
	Shigella boydii CDC 3083-94	344609	4	2	5	1	0	0		4	2	5	1	0	0
	Escherichia fergusonii ATCC 35469	585054	4	4	5	2	0	0		3	3	4	2	0	0
	Shigella dysenteriae Sd197	300267	2	2	4	0	0	0		2	2	4	0	0	0
	Yersinia pseudotuberculosis IP 32953	273123	2	1	4	0	0	0		2	1	4	0	0	0
	Yersinia pseudotuberculosis PB1/+	502801	2	1	4	0	0	0		2	1	4	0	0	0
	Shigella boydii Sb227	300268	3	2	4	1	0	0		3	2	4	1	0	0
	Shigella sonnei Ss046	300269	3	2	4	2	0	0		3	2	4	2	0	0
	Candidatus Blochmannia pennsylvanicus str. BPEN	291272	2	1	3	0	0	0		2	1	3	0	0	0
	Yersinia pseudotuberculosis IP 31758	349747	1	1	3	0	0	0		1	1	3	0	0	0
	Yersinia pseudotuberculosis YPIII	502800	1	1	3	0	0	0		1	1	3	0	0	0
	Haemophilus parasuis SH0165	557723	2	3	3	1	0	0		2	3	3	1	0	0
	Haemophilus somnus 129PT	205914	1	2	2	0	0	0		1	2	2	0	0	0
	Haemophilus somnus 2336	228400	1	2	2	0	0	0		1	2	2	0	0	0
	Methylococcus capsulatus str. Bath	243233	34	1	0	0	0	0		14	1	0	0	0	0
Species only in eggNOG dataset	Hahella chejuensis KCTC 2396	349521	21	2	0	0	0	0		16	2	0	0	0	0
	Acinetobacter baumannii ATCC 17978	400667	16	2	0	0	0	0		15	2	0	0	0	0
	Halorhodospira halophila SL1	349124	16	3	0	0	0	0		14	3	0	0	0	0
	Acidithiobacillus ferrooxidans ATCC 23270	243159	15	0	0	0	0	0		12	0	0	0	0	0
	Nitrosococcus oceani ATCC 19707	323261	15	2	0	0	0	0		15	2	0	0	0	0
	Acidithiobacillus ferrooxidans ATCC 53993	380394	14	0	0	0	0	0		13	0	0	0	0	0
	Stenotrophomonas maltophilia K279a	522373	14	3	0	0	0	0		13	2	0	0	0	0
	Acinetobacter sp. ADP1	62977	13	2	0	0	0	0		13	2	0	0	0	0
	Acinetobacter baumannii ACICU	405416	13	2	0	0	0	0		13	2	0	0	0	0
	Alcanivorax borkumensis SK2	393595	13	0	0	0	0	0		12	0	0	0	0	0
	Alkalilimnicola ehrlichii MLHE-1	187272	13	3	0	0	0	0		12	2	0	0	0	0
	Chromohalobacter salexigens DSM 3043	290398	13	2	0	0	0	0		11	1	0	0	0	0
	Stenotrophomonas maltophilia R551-3	391008	13	4	0	0	0	0		13	3	0	0	0	0
	Acinetobacter baumannii AB0057	480119	12	2	0	0	0	0		11	2	0	0	0	0
	Colwellia psychrerythraea 34H	167879	12	2	0	0	0	0		10	2	0	0	0	0
	Dichelobacter nodosus VCS1703A	246195	12	5	0	0	0	0		12	5	0	0	0	0
	Acinetobacter baumannii AYE	509173	11	2	0	0	0	0		11	2	0	0	0	0
	Acinetobacter baumannii AB307-0294	557600	11	2	0	0	0	0		11	2	0	0	0	0
	Azotobacter vinelandii DJ	322710	11	3	0	0	0	0		8	3	0	0	0	0
	Teredinibacter turnerae T7901	377629	11	1	0	0	0	0		9	1	0	0	0	0
	Thioalkalivibrio sulfidophilus HL-EbGr7	396588	11	1	0	0	0	0		10	1	0	0	0	0
	Acinetobacter baumannii SDF	509170	10	2	0	0	0	0		10	2	0	0	0	0
	Francisella philomiragia subsp. philomiragia ATCC 25017	484022	10	1	0	0	0	0		8	1	0	0	0	0
	Francisella tularensis subsp. holarctica	119857	10	1	0	0	0	0		8	1	0	0	0	0
	Legionella pneumophila str. Lens	297245	10	2	0	0	0	0		7	2	0	0	0	0
	Legionella pneumophila str. Paris	297246	10	2	0	0	0	0		8	2	0	0	0	0
	Legionella pneumophila str. Corby	400673	10	2	0	0	0	0		7	2	0	0	0	0
	Marinomonas sp. MWYL1	400668	10	1	0	0	0	0		9	1	0	0	0	0
	Pseudoalteromonas atlantica T6c	342610	10	2	0	0	0	0		8	2	0	0	0	0
	Thiomicrospira crunogena XCL-2	317025	10	3	0	0	0	0		8	3	0	0	0	0
	Alteromonas macleodii str. 'Deep ecotype'	314275	9	2	0	0	0	0		8	2	0	0	0	0
	Cellvibrio japonicus Ueda107	498211	9	1	0	0	0	0		7	1	0	0	0	0
	Francisella tularensis subsp. tularensis WY96-3418	418136	9	1	0	0	0	0		8	1	0	0	0	0
	Legionella pneumophila subsp. pneumophila str. Philadelphia 1	272624	9	2	0	0	0	0		7	2	0	0	0	0
	Psychrobacter sp. PRwf-1	349106	9	2	0	0	0	0		9	2	0	0	0	0
	Saccharophagus degradans 2-40	203122	9	2	0	0	0	0		7	1	0	0	0	0
	Francisella novicida U112	401614	8	1	0	0	0	0		8	1	0	0	0	0
	Francisella tularensis subsp. holarctica FTNF002-00	458234	8	1	0	0	0	0		7	1	0	0	0	0
	Francisella tularensis subsp. tularensis SCHU S4	177416	8	1	0	0	0	0		7	1	0	0	0	0
	Francisella tularensis subsp. tularensis FSC198	393115	8	1	0	0	0	0		7	1	0	0	0	0
	Marinobacter aquaeolei VT8	351348	8	0	0	0	0	0		8	0	0	0	0	0
	Psychrobacter cryohalolentis K5	335284	8	2	0	0	0	0		8	2	0	0	0	0
	Aeromonas hydrophila subsp. hydrophila ATCC 7966	380703	7	2	0	0	0	0		7	2	0	0	0	0
	Aeromonas salmonicida subsp. salmonicida A449	382245	7	2	0	0	0	0		7	2	0	0	0	0
	Francisella tularensis subsp. holarctica OSU18	393011	7	1	0	0	0	0		6	1	0	0	0	0
	Francisella tularensis subsp. mediasiatica FSC147	441952	7	1	0	0	0	0		6	1	0	0	0	0
	Psychrobacter arcticus 273-4	259536	7	2	0	0	0	0		7	2	0	0	0	0
	Psychromonas ingrahamii 37	357804	7	1	0	0	0	0		5	1	0	0	0	0
	Aliivibrio salmonicida LFI1238	316275	6	2	0	0	0	0		6	2	0	0	0	0
	Edwardsiella ictaluri 93-146	634503	6	5	0	0	0	0		4	4	0	0	0	0
	Halothiobacillus neapolitanus c2	555778	6	4	0	0	0	0		6	4	0	0	0	0
	Klebsiella pneumoniae 342	507522	6	3	0	0	0	0		4	3	0	0	0	0
	Klebsiella pneumoniae subsp. pneumoniae MGH 78578	272620	6	3	0	0	0	0		4	3	0	0	0	0
	Klebsiella pneumoniae subsp. pneumoniae NTUH-K2044	484021	6	3	0	0	0	0		4	3	0	0	0	0
	Tolumonas auensis DSM 9187	595494	6	2	0	0	0	0		4	2	0	0	0	0
	Actinobacillus pleuropneumoniae serovar 3 str. JL03	434271	5	2	0	0	0	0		5	2	0	0	0	0
	Actinobacillus pleuropneumoniae serovar 5b str. L20	416269	5	3	0	0	0	0		5	3	0	0	0	0
	Actinobacillus pleuropneumoniae serovar 7 str. AP76	537457	5	3	0	0	0	0		5	3	0	0	0	0
	Candidatus Ruthia magnifica str. Cm (Calyptogena magnifica)	413404	5	3	0	0	0	0		5	3	0	0	0	0
	Citrobacter koseri ATCC BAA-895	290338	5	2	0	0	0	0		3	2	0	0	0	0
	Idiomarina loihiensis L2TR	283942	5	3	0	0	0	0		5	3	0	0	0	0
	Actinobacillus succinogenes 130Z	339671	4	2	0	0	0	0		4	2	0	0	0	0
	Candidatus Vesicomyosocius okutanii HA	412965	4	1	0	0	0	0		4	1	0	0	0	0
	Candidatus Carsonella ruddii PV	387662	4	1	0	0	0	0		4	1	0	0	0	0
	Edwardsiella tarda EIB202	498217	4	4	0	0	0	0		3	4	0	0	0	0
	Kangiella koreensis DSM 16069	523791	4	2	0	0	0	0		4	2	0	0	0	0
	Mannheimia succiniciproducens MBEL55E	221988	4	2	0	0	0	0		4	2	0	0	0	0
	Pseudoalteromonas haloplanktis TAC125	326442	4	1	0	0	0	0		4	1	0	0	0	0
	Aggregatibacter aphrophilus NJ8700	634176	3	2	0	0	0	0		3	2	0	0	0	0
	Dickeya dadantii Ech703	579405	3	3	0	0	0	0		2	3	0	0	0	0
	Dickeya dadantii Ech586	590409	3	3	0	0	0	0		3	3	0	0	0	0
	Dickeya zeae Ech1591	561229	3	3	0	0	0	0		3	3	0	0	0	0
	Pectobacterium wasabiae WPP163	561231	3	3	0	0	0	0		2	3	0	0	0	0
	Proteus mirabilis HI4320	529507	3	2	0	0	0	0		3	2	0	0	0	0
	Serratia proteamaculans 568	399741	3	2	0	0	0	0		3	2	0	0	0	0
	Aggregatibacter actinomycetemcomitans D11S-1	668336	2	3	0	0	0	0		2	3	0	0	0	0
	Candidatus Hamiltonella defensa 5AT (Acyrthosiphon pisum)	572265	2	3	0	0	0	0		2	2	0	0	0	0
	Enterobacter sp. 638	399742	2	2	0	0	0	0		2	2	0	0	0	0
	Pectobacterium carotovorum subsp. carotovorum PC1	561230	2	1	0	0	0	0		2	1	0	0	0	0
	Cronobacter turicensis	413502	1	3	0	0	0	0		1	3	0	0	0	0
	Cronobacter sakazakii ATCC BAA-894	290339	1	3	0	0	0	0		1	3	0	0	0	0
	Erwinia tasmaniensis Et1/99	465817	1	1	0	0	0	0		1	1	0	0	0	0
	Pectobacterium atrosepticum SCRI1043	218491	1	2	0	0	0	0		1	2	0	0	0	0
	Sodalis glossinidius str. 'morsitans'	343509	1	1	0	0	0	0		1	1	0	0	0	0
